# Supplementary material for: Lymphopenia drives T cell exhaustion in immunodeficient STING gain-of-function mice
Source: EMBO Mol Med. 2025 Aug 13;17(9):2438–61. doi: 10.1038/s44321-025-00292-6 (PMC12423328; doi:10.1038/s44321-025-00292-6)
Supplement: Supplementary file 3 — Source data Fig. 2 [file 44321_2025_292_MOESM3_ESM.zip]

Archive with 66 entries (64 files):
- Figure 2/
- __MACOSX/._Figure 2
- Figure 2/.DS_Store
- __MACOSX/Figure 2/._.DS_Store
- Figure 2/2C.xls
- __MACOSX/Figure 2/._2C.xls
- Figure 2/2A.xls
- __MACOSX/Figure 2/._2A.xls
- Figure 2/2B/
- __MACOSX/Figure 2/._2B
- Figure 2/2B/Compensation Controls_Unstained Control_001.fcs
- __MACOSX/Figure 2/2B/._Compensation Controls_Unstained Control_001.fcs
- Figure 2/2B/Compensation Controls_FVD450 Stained Control_007.fcs
- __MACOSX/Figure 2/2B/._Compensation Controls_FVD450 Stained Control_007.fcs
- Figure 2/2B/.DS_Store
- __MACOSX/Figure 2/2B/._.DS_Store
- Figure 2/2B/20220511_NFATc1tot_STING NT3_STING NS.fcs
- __MACOSX/Figure 2/2B/._20220511_NFATc1tot_STING NT3_STING NS.fcs
- Figure 2/2B/Compensation Controls_Alexa Fluor 647 Stained Control_003.fcs
- __MACOSX/Figure 2/2B/._Compensation Controls_Alexa Fluor 647 Stained Control_003.fcs
- Figure 2/2B/20220511_NFATc1tot_WT NT3_WT NS.fcs
- __MACOSX/Figure 2/2B/._20220511_NFATc1tot_WT NT3_WT NS.fcs
- Figure 2/2B/20220427_NFATc1tot_FMO NFATc1.fcs
- __MACOSX/Figure 2/2B/._20220427_NFATc1tot_FMO NFATc1.fcs
- Figure 2/2B/20220427_NFATc1tot_STING NT1_STING NS.fcs
- __MACOSX/Figure 2/2B/._20220427_NFATc1tot_STING NT1_STING NS.fcs
- Figure 2/2B/20220629_NFATc1tot_WT NT5_WT NS.fcs
- __MACOSX/Figure 2/2B/._20220629_NFATc1tot_WT NT5_WT NS.fcs
- Figure 2/2B/20220427_NFATc1tot_WT+DMXAA1_DMXAA NS.fcs
- __MACOSX/Figure 2/2B/._20220427_NFATc1tot_WT+DMXAA1_DMXAA NS.fcs
- Figure 2/2B/20220706_NFATc1tot_STING NT6_STING NS.fcs
- __MACOSX/Figure 2/2B/._20220706_NFATc1tot_STING NT6_STING NS.fcs
- Figure 2/2B/20220706_NFATc1tot_WT NT6_WT NS.fcs
- __MACOSX/Figure 2/2B/._20220706_NFATc1tot_WT NT6_WT NS.fcs
- Figure 2/2B/README.xls
- __MACOSX/Figure 2/2B/._README.xls
- Figure 2/2B/20220629_NFATc1tot_STING NT5_STING NS.fcs
- __MACOSX/Figure 2/2B/._20220629_NFATc1tot_STING NT5_STING NS.fcs
- Figure 2/2B/20220504_NFATc1tot_WT+DMXAA2_DMXAA NS.fcs
- __MACOSX/Figure 2/2B/._20220504_NFATc1tot_WT+DMXAA2_DMXAA NS.fcs
- Figure 2/2B/20220511_NFATc1tot_WT+DMXAA3_DMXAA WT NS.fcs
- __MACOSX/Figure 2/2B/._20220511_NFATc1tot_WT+DMXAA3_DMXAA WT NS.fcs
- Figure 2/2B/20220706_NFATc1tot_WT+DMXAA6_DMXAA WT NS.fcs
- __MACOSX/Figure 2/2B/._20220706_NFATc1tot_WT+DMXAA6_DMXAA WT NS.fcs
- Figure 2/2B/Compensation Controls_Alexa Fluor 700 Stained Control_004.fcs
- __MACOSX/Figure 2/2B/._Compensation Controls_Alexa Fluor 700 Stained Control_004.fcs
- Figure 2/2B/20220518_NFATc1tot_STING NT4_STING NS.fcs
- __MACOSX/Figure 2/2B/._20220518_NFATc1tot_STING NT4_STING NS.fcs
- Figure 2/2B/20220518_NFATc1tot_WT NT4_WT NS.fcs
- __MACOSX/Figure 2/2B/._20220518_NFATc1tot_WT NT4_WT NS.fcs
- Figure 2/2B/20220629_NFATc1tot_WT+DMXAA5_DMXAA WT NS.fcs
- __MACOSX/Figure 2/2B/._20220629_NFATc1tot_WT+DMXAA5_DMXAA WT NS.fcs
- Figure 2/2B/Compensation Controls_FITC Stained Control_002.fcs
- __MACOSX/Figure 2/2B/._Compensation Controls_FITC Stained Control_002.fcs
- Figure 2/2B/20220504_NFATc1tot_WT NT2_WT NS.fcs
- __MACOSX/Figure 2/2B/._20220504_NFATc1tot_WT NT2_WT NS.fcs
- Figure 2/2B/20220427_NFATc1tot_WT NT1_WT NS.fcs
- __MACOSX/Figure 2/2B/._20220427_NFATc1tot_WT NT1_WT NS.fcs
- Figure 2/2B/20220504_NFATc1tot_STING NT2_STING NS.fcs
- __MACOSX/Figure 2/2B/._20220504_NFATc1tot_STING NT2_STING NS.fcs
- Figure 2/2B/Compensation Controls_PE Stained Control_005.fcs
- __MACOSX/Figure 2/2B/._Compensation Controls_PE Stained Control_005.fcs
- Figure 2/2B/20220518_NFATc1tot_WT+DMXAA4_DMXAA WT NS.fcs
- __MACOSX/Figure 2/2B/._20220518_NFATc1tot_WT+DMXAA4_DMXAA WT NS.fcs
- Figure 2/2B/Compensation Controls_PE-CF594 Stained Control_006.fcs
- __MACOSX/Figure 2/2B/._Compensation Controls_PE-CF594 Stained Control_006.fcs
