# Supplementary material for: Lymphopenia drives T cell exhaustion in immunodeficient STING gain-of-function mice
Source: EMBO Mol Med. 2025 Aug 13;17(9):2438–61. doi: 10.1038/s44321-025-00292-6 (PMC12423328; doi:10.1038/s44321-025-00292-6)
Supplement: Supplementary file 3 — Source data Fig. 2 [file 44321_2025_292_MOESM3_ESM.zip › Figure 2/2C.xls]

## Sheet: Feuil1
% PD-1+								% TIM-3+
CD4+				CD8+				CD4+				CD8+
WT NT	WT + DMXAA	STING GOF NT		WT NT	WT + DMXAA	STING GOF NT		WT NT	WT + DMXAA	STING GOF NT		WT NT	WT + DMXAA	STING GOF NT
18.3	12.1	61.6		2.52	4.29	17.4		0.38	0.24	1.41		0.23	0.17	9.14
7.66	3.82	23.2		1.37	2.13	17.4		0.074	0.092	0.95		0.13	0.28	2.92
8.86	4.47	28.7		1.36	2.08	9.38		0.48	0.34	1.66		0.55	0.63	3.8
11.8	6.72	22.7		1.86	3.15	7.27		0.47	0.2	1.84		0.36	0.093	2.69
12.8	9.26	47.2		2.29	4.43	12.8		0.43	0.52	4.23		0.19	0.2	6.26
10.7	6.38	35.7		2.99	5.99	5.46		0.26	0.096	1.97		0.44	1.22	2.57
