# Supplementary material for: Lymphopenia drives T cell exhaustion in immunodeficient STING gain-of-function mice
Source: EMBO Mol Med. 2025 Aug 13;17(9):2438–61. doi: 10.1038/s44321-025-00292-6 (PMC12423328; doi:10.1038/s44321-025-00292-6)
Supplement: Supplementary file 3 — Source data Fig. 2 [file 44321_2025_292_MOESM3_ESM.zip › Figure 2/2A.xls]

## Sheet: Feuil1
n=1											n=2											n=3											Mean											SEM
CD4+					CD8+						CD4+					CD8+						CD4+					CD8+						CD4+					CD8+						CD4+					CD8+
Time (sec)	WT NT	WT + DMXAA	STING GOF NT		Time (sec)	WT NT	WT + DMXAA	STING GOF NT			Time (sec)	WT NT	WT + DMXAA	STING GOF NT		Time (sec)	WT NT	WT + DMXAA	STING GOF NT			Time (sec)	WT NT	WT + DMXAA	STING GOF NT		Time (sec)	WT NT	WT + DMXAA	STING GOF NT			Time (sec)	WT NT	WT + DMXAA	STING GOF NT		Time (sec)	WT NT	WT + DMXAA	STING GOF NT			Time (sec)	WT NT	WT + DMXAA	STING GOF NT		Time (sec)
1	1.69166	2.04033	2.70038		1	1.51357	2.94599	2.10183			1	1.83279	1.87758	2.02629		1	1.62795	2.82578	2.39561			1	1.91485	2.37681	2.51179		1	1.32243	2.83882	1.74978			1	1.8131	2.09824	2.41282		1	1.48798	2.8702	2.08241			1	0.0651772	0.146995	0.200786		1
2	1.67232	2.14556	2.77967		2	1.49563	2.97265	2.3402			2	1.80721	1.93925	2.00729		2	1.6422	2.88904	2.08055			2	1.95127	2.37648	2.31642		2	1.33335	2.82454	1.72683			2	1.81027	2.15376	2.36779		2	1.49039	2.89541	2.04919			2	0.0805404	0.126284	0.224442		2
3	1.65198	2.20682	2.93463		3	1.45126	2.96525	2.28021			3	1.81961	1.9828	2.10629		3	1.63644	2.94398	2.19639			3	1.94602	2.4774	2.37408		3	1.33769	2.91035	2.07139			3	1.80587	2.22234	2.47167		3	1.47513	2.93986	2.18266			3	0.0851596	0.142989	0.244049		3
4	1.70442	2.25026	3.08415		4	1.4372	3.21314	2.59334			4	1.81826	2.00219	2.26913		4	1.59484	2.98443	2.25391			4	1.95134	2.52002	2.51551		4	1.3323	2.90286	2.06252			4	1.82467	2.25749	2.62293		4	1.45478	3.03348	2.30326			4	0.0713518	0.149528	0.241329		4
5	1.72158	2.34728	3.11843		5	1.39898	3.23312	2.45588			5	1.77423	2.07238	2.24635		5	1.57602	2.85999	2.20975			5	1.99841	2.56831	2.70775		5	1.34615	3.00382	1.98603			5	1.83141	2.32932	2.69084		5	1.44038	3.03231	2.21722			5	0.0848736	0.143444	0.25189		5
6	1.63268	2.43541	3.56746		6	1.36594	3.2675	2.50688			6	1.75881	2.15666	2.33313		6	1.55726	2.90027	2.29628			6	1.8623	2.69821	2.88522		6	1.35377	3.03639	2.03609			6	1.75126	2.43009	2.9286		6	1.42566	3.06805	2.27975			6	0.0663929	0.156355	0.35698		6
7	1.59982	2.52921	3.26263		7	1.42492	3.24198	2.48056			7	1.72228	2.27648	2.52196		7	1.57963	2.99462	2.62888			7	1.86509	2.74806	2.56634		7	1.35204	3.10421	2.07827			7	1.72906	2.51792	2.78364		7	1.4522	3.1136	2.3959			7	0.0766519	0.13625	0.239836		7
8	1.63383	2.66022	3.3353		8	1.39507	3.30384	2.91604			8	1.72257	2.39194	3.10544		8	1.56132	3.07975	2.24271			8	1.95551	2.85463	2.58905		8	1.37255	3.14567	2.21066			8	1.77064	2.6356	3.00993		8	1.44298	3.17642	2.45647			8	0.0959206	0.134133	0.220653		8
9	1.78233	2.7267	3.29941		9	1.39648	3.3932	4.05322			9	1.7761	2.47531	2.98036		9	1.54989	3.101	2.2701			9	1.95713	2.93798	2.8096		9	1.36376	3.1958	2.48039			9	1.83852	2.71333	3.02979		9	1.43671	3.23	2.93457			9	0.0593323	0.133729	0.14354		9
10	1.7173	2.76833	3.51139		10	1.37922	3.53462	3.82475			10	1.74106	2.5748	3.10931		10	1.53813	3.16632	2.23496			10	1.90629	3.03376	2.93881		10	1.43007	3.26963	2.32076			10	1.78822	2.7923	3.1865		10	1.44914	3.32352	2.79349			10	0.0594338	0.133031	0.169736		10
11	1.6478	2.8329	4.31038		11	1.38769	3.55247	3.37113			11	1.7231	2.66233	3.11458		11	1.54474	3.25458	2.18517			11	1.89682	3.13824	2.944		11	1.43957	3.35645	2.35036			11	1.75591	2.87782	3.45632		11	1.45733	3.38783	2.63555			11	0.0737336	0.139207	0.42986		11
12	1.65167	2.91974	4.60043		12	1.43751	3.48427	3.72668			12	1.72314	2.7647	3.17078		12	1.55334	3.33273	2.23386			12	1.90301	3.30941	2.94606		12	1.41225	3.33829	2.39627			12	1.75927	2.99795	3.57242		12	1.4677	3.3851	2.7856			12	0.0747711	0.162034	0.518081		12
13	1.66229	3.00428	4.12405		13	1.46305	3.59847	3.75087			13	1.82671	2.81709	3.47138		13	1.5625	3.49832	2.35871			13	1.91195	3.3313	3.4997		13	1.39193	3.40193	2.45371			13	1.80032	3.05089	3.69838		13	1.47249	3.49957	2.85443			13	0.0732689	0.150258	0.212994		13
14	1.70598	3.06836	4.40659		14	1.38732	3.59904	4.21109			14	1.86853	2.88724	3.66526		14	1.56878	3.53777	2.43762			14	1.94764	3.39182	3.54952		14	1.40798	3.46571	2.54886			14	1.84072	3.11581	3.87379		14	1.45469	3.53417	3.06586			14	0.0711339	0.147579	0.268487		14
15	1.71825	3.04589	4.09733		15	1.40049	3.58582	4.50975			15	1.84626	2.94948	3.18078		15	1.58512	3.51845	2.41675			15	1.88496	3.43478	3.63148		15	1.40084	3.53718	2.61116			15	1.81649	3.14338	3.63653		15	1.46215	3.54715	3.17922			15	0.0503744	0.148333	0.264597		15
16	1.62572	3.09624	4.31084		16	1.406	3.68327	3.35189			16	1.83182	3.01	3.25424		16	1.59608	3.55807	2.42476			16	1.85287	3.5105	3.49262		16	1.43421	3.57799	2.54543			16	1.77014	3.20558	3.6859		16	1.47876	3.60644	2.77403			16	0.0724636	0.154479	0.319958		16
17	1.68534	3.14218	4.4738		17	1.43892	3.88856	3.77416			17	1.86736	3.05547	3.26072		17	1.6279	3.60458	2.44835			17	1.86131	3.58152	3.40802		17	1.38562	3.5499	2.5199			17	1.80467	3.25972	3.71418		17	1.48415	3.68101	2.91414			17	0.0596906	0.162834	0.382183		17
18	1.70114	3.19624	4.2591		18	1.45918	3.80666	3.87317			18	1.92412	3.10786	3.23471		18	1.64446	3.67342	2.4786			18	1.86715	3.65037	3.46054		18	1.36943	3.61068	2.53263			18	1.8308	3.31816	3.65145		18	1.49102	3.69692	2.96147			18	0.0668851	0.168055	0.31074		18
19	1.64933	3.22353	4.1502		19	1.46395	3.86277	3.59563			19	1.97148	3.22174	3.33467		19	1.70941	3.68332	2.6024			19	2.00528	3.63435	3.71084		19	1.37205	3.65622	2.55104			19	1.87536	3.35987	3.7319		19	1.51514	3.7341	2.91636			19	0.113437	0.137239	0.235659		19
20	1.71769	3.2737	4.33999		20	1.49535	3.804	3.57028			20	1.92171	3.23555	3.37326		20	1.72954	3.64045	2.52627			20	1.95639	3.67893	3.31343		20	1.3671	3.72458	2.64829			20	1.86526	3.39606	3.67556		20	1.53066	3.72301	2.91495			20	0.0744627	0.141863	0.332664		20
21	1.77914	3.25146	3.80967		21	1.61838	3.84435	3.59719			21	2.04927	3.27962	3.38109		21	1.72822	3.58265	2.50313			21	1.97382	3.70602	3.26889		21	1.38137	3.74203	2.57088			21	1.93408	3.41237	3.48655		21	1.57599	3.72301	2.8904			21	0.0804719	0.147052	0.164775		21
22	1.97826	3.30319	3.8239		22	1.60205	3.94988	3.73373			22	2.03092	3.30225	3.39084		22	1.76982	3.5955	2.54513			22	1.95339	3.75736	3.77953		22	1.39746	3.74969	2.59999			22	1.98752	3.45427	3.66476		22	1.58978	3.76502	2.95962			22	0.0228552	0.151547	0.137556		22
23	2.00265	3.31944	3.83441		23	1.60247	4.03609	4.06174			23	2.07471	3.36548	3.4487		23	1.79711	3.62091	2.62709			23	1.9859	3.79298	3.51066		23	1.3916	3.73088	2.64845			23	2.02109	3.49263	3.59792		23	1.59706	3.79596	3.11243			23	0.0272442	0.15076	0.119588		23
24	1.90277	3.37062	3.97923		24	1.64283	3.92027	3.8412			24	2.04026	3.43914	3.59074		24	1.82512	3.6782	2.84884			24	2.02403	3.82836	3.4814		24	1.40961	3.76934	2.55601			24	1.98902	3.54604	3.68379		24	1.62585	3.78927	3.08202			24	0.0433788	0.142539	0.151055		24
25	1.93133	3.39029	3.93163		25	1.66124	3.84309	4.78884			25	2.03849	3.50934	3.62399		25	1.85876	3.66504	3.37442			25	2.14912	3.87695	3.45333		25	1.39144	3.88001	2.56492			25	2.03965	3.59219	3.66965		25	1.63715	3.79605	3.57606			25	0.0628732	0.146467	0.139948		25
26	2.13994	3.4273	4.08319		26	1.70354	3.80697	4.55366			26	2.09557	3.49251	3.69227		26	1.81459	3.73205	3.12547			26	1.96905	3.91116	3.43969		26	1.38694	3.84803	2.54959			26	2.06819	3.61032	3.73838		26	1.63502	3.79568	3.40957			26	0.0511965	0.151592	0.187188		26
27	2.15532	3.43172	3.77949		27	1.76703	3.86598	4.58413			27	2.18754	3.55544	3.68807		27	1.83204	3.75181	3.0763			27	1.99728	3.9568	3.55045		27	1.40906	3.82422	2.55881			27	2.11338	3.64799	3.67267		27	1.66938	3.814	3.40641			27	0.0587904	0.158483	0.066565		27
28	2.1926	3.47291	3.71212		28	1.68876	3.87065	4.43124			28	2.04388	3.59872	3.65333		28	1.86163	3.82126	3.07345			28	1.95772	4.00531	3.85618		28	1.41667	3.8982	2.5337			28	2.06473	3.69231	3.74054		28	1.65569	3.86337	3.34613			28	0.068601	0.160657	0.0602576		28
29	2.05768	3.48815	3.83014		29	1.70328	3.97531	4.42287			29	2.06378	3.68303	3.68288		29	1.86857	3.84552	3.62709			29	1.99298	4.02432	3.22803		29	1.39883	3.85585	2.55228			29	2.03815	3.73183	3.58035		29	1.65689	3.89223	3.53408			29	0.0226519	0.156691	0.181217		29
30	2.02608	3.52758	3.83811		30	1.7496	4.17726	4.85768			30	2.01729	3.7564	3.74264		30	1.87464	3.89524	3.58889			30	1.97006	4.08055	3.71603		30	1.42008	3.89523	2.50619			30	2.00448	3.78818	3.76559		30	1.68144	3.98924	3.65092			30	0.0173944	0.160417	0.0370631		30
31	2.0722	3.55799	3.83049		31	1.76819	4.24784	5.2883			31	2.05795	3.81676	3.63265		31	1.8692	3.89087	3.54674			31	1.98566	4.12086	3.43852		31	1.40137	3.96868	2.52436			31	2.0386	3.83187	3.63389		31	1.67959	4.0358	3.78647			31	0.0267894	0.162662	0.113154		31
32	2.13139	3.60904	3.84472		32	1.76715	4.1467	4.28647			32	2.06907	3.89347	3.69433		32	1.92197	3.88461	2.99976			32	1.91718	4.16595	3.41915		32	1.40022	3.98182	2.58638			32	2.03921	3.88949	3.65273		32	1.69645	4.00438	3.29087			32	0.0636135	0.160778	0.1246		32
33	2.01343	3.69053	3.84778		33	1.77648	4.15104	4.36956			33	2.13808	3.94271	3.68872		33	1.9357	3.9026	2.97207			33	1.92997	4.22781	3.51897		33	1.41141	4.03275	2.86435			33	2.02716	3.95368	3.68516		33	1.70786	4.0288	3.40199			33	0.0604671	0.155196	0.094936		33
34	1.9931	3.71824	3.7732		34	1.83296	4.19657	4.14993			34	2.12654	3.97847	3.642		34	2.09916	3.94453	3.07108			34	1.9197	4.25851	3.70378		34	1.4365	4.12412	2.88357			34	2.01311	3.98507	3.70633		34	1.78954	4.08841	3.36819			34	0.0605423	0.155997	0.0378956		34
35	2.0354	3.76761	3.84418		35	1.85668	4.31877	4.09834			35	2.11841	4.05921	3.65727		35	2.0478	3.89772	3.35139			35	1.96861	4.28835	3.7245		35	1.43182	4.05898	2.88944			35	2.04081	4.03839	3.74198		35	1.77877	4.09182	3.44639			35	0.043328	0.150685	0.0546598		35
36	2.0598	3.83406	3.83397		36	1.87037	4.35478	4.5874			36	2.13173	4.10688	3.63265		36	2.02044	3.93416	2.86035			36	1.94667	4.40064	3.94196		36	1.4433	4.1311	2.84292			36	2.04607	4.11386	3.80286		36	1.77804	4.14001	3.43022			36	0.0538617	0.163595	0.0906349		36
37	2.02686	3.89393	3.88151		37	1.89828	4.33654	4.37023			37	2.142	4.1287	3.69669		37	2.03057	3.96584	2.85336			37	2.07664	4.39417	3.53994		37	1.43896	4.17432	2.95726			37	2.08183	4.13893	3.70605		37	1.78927	4.1589	3.39362			37	0.0333393	0.144497	0.0987137		37
38	2.02425	3.98117	3.9885		38	1.87415	4.14683	4.5077			38	2.21511	4.16705	3.74149		38	2.06446	3.98156	2.91695			38	2.01122	4.42716	3.67469		38	1.45698	4.20937	3.0775			38	2.08353	4.19179	3.80156		38	1.79853	4.11259	3.50072			38	0.0658991	0.129339	0.0954384		38
39	2.04665	4.07954	4.77625		39	2.17129	4.21646	4.55496			39	2.22533	4.21456	3.74158		39	2.05897	4.03618	2.93444			39	2.0068	4.45079	4.02899		39	1.45407	4.18655	3.23435			39	2.09293	4.2483	4.18227		39	1.89478	4.1464	3.57458			39	0.0671937	0.10849	0.30836		39
40	2.07918	4.14973	4.32904		40	2.10673	4.28822	4.32719			40	2.16569	4.26054	3.8239		40	2.12859	4.05578	3.04581			40	2.01323	4.47566	3.98076		40	1.47851	4.29068	3.03845			40	2.08603	4.29531	4.04457		40	1.90461	4.21156	3.47048			40	0.0441446	0.0956806	0.149271		40
41	2.14676	4.21586	4.25641		41	2.04462	4.35154	5.00447			41	2.14302	4.33826	3.81114		41	1.97594	4.11553	2.98163			41	2.05427	4.5041	3.8448		41	1.46003	4.19058	2.99471			41	2.11468	4.35274	3.97078		41	1.82686	4.21922	3.66027			41	0.030226	0.0835221	0.143144		41
42	2.08867	4.27167	4.29629		42	2.03963	4.34801	5.03537			42	2.1824	4.34698	3.77932		42	1.9804	4.18174	2.98535			42	2.16892	4.57011	3.77059		42	1.45798	4.21869	3.0096			42	2.14666	4.39625	3.94873		42	1.826	4.24948	3.67677			42	0.0292566	0.0896056	0.173797		42
43	2.10603	4.32353	4.30548		43	2.07629	4.54653	4.66768			43	2.1802	4.38626	3.86568		43	1.99987	4.20326	3.06045			43	2.17809	4.53297	3.87625		43	1.45695	4.22768	3.13012			43	2.15477	4.41425	4.0158		43	1.84437	4.32582	3.61942			43	0.0243793	0.0620591	0.14487		43
44	2.11246	4.40623	4.46418		44	2.13143	4.48523	5.30192			44	2.19549	4.45629	3.86663		44	2.00605	4.25138	3.08172			44	2.04882	4.5638	3.92779		44	1.47779	4.2424	3.13935			44	2.11892	4.47544	4.0862		44	1.87176	4.32634	3.841			44	0.0424631	0.0464834	0.189813		44
45	2.12697	4.51499	4.79228		45	2.25038	4.57241	5.13785			45	2.13365	4.50934	3.94392		45	2.02534	4.28187	3.00951			45	2.04854	4.58156	4.10494		45	1.44677	4.29032	3.49699			45	2.10305	4.5353	4.28038		45	1.9075	4.38153	3.88145			45	0.0273248	0.0231891	0.260137		45
46	2.15636	4.54978	3.88137		46	2.02585	4.58564	5.18125			46	2.14918	4.54599	4.26555		46	2.04218	4.30325	3.02991			46	2.05301	4.62536	3.85532		46	1.49762	4.41081	3.26165			46	2.11952	4.57371	4.00075		46	1.85522	4.43323	3.82427			46	0.0333179	0.0258482	0.132615		46
47	2.15941	4.57514	3.90835		47	2.02696	4.59182	5.56217			47	2.22016	4.57173	4.10529		47	2.04002	4.34372	3.0573			47	2.2595	4.66154	3.83155		47	1.51136	4.34599	3.24597			47	2.21302	4.6028	3.9484		47	1.85945	4.42718	3.95515			47	0.029113	0.0293848	0.0815193		47
48	2.11202	4.58535	3.90898		48	2.02669	4.56682	4.92058			48	2.21059	4.55107	4.08896		48	2.04493	4.33154	3.13763			48	2.39459	4.68773	3.75836		48	1.57129	4.32344	3.42321			48	2.23907	4.60805	3.91877		48	1.88097	4.40727	3.82714			48	0.0828043	0.0410506	0.0955614		48
49	2.11312	4.58803	3.87354		49	2.04419	4.6634	5.0019			49	2.06089	4.58579	4.13298		49	2.05932	4.33547	3.13508			49	2.23716	4.68646	3.82447		49	1.55365	4.3516	3.49087			49	2.13706	4.62009	3.94366		49	1.88572	4.45016	3.87595			49	0.0522733	0.0331896	0.0957124		49
50	2.1264	4.63052	3.99379		50	2.06891	4.61626	5.69092			50	2.08321	4.61699	4.16867		50	2.05484	4.37553	3.04881			50	2.23452	4.68625	3.81751		50	1.56636	4.36316	3.58426			50	2.14804	4.64459	3.99332		50	1.8967	4.45165	4.108			50	0.045	0.0211947	0.101371		50
51	2.12068	4.71283	3.98453		51	2.04222	4.66158	5.12958			51	2.11219	4.61676	4.36247		51	2.07462	4.38048	3.0065			51	2.24746	4.69535	3.87531		51	1.57415	4.40005	3.8568			51	2.16011	4.67498	4.0741		51	1.897	4.4807	3.99763			51	0.0437437	0.0295441	0.14759		51
52					52						52					52						52					52						52					52						52					52
53					53						53					53						53					53						53					53						53					53
54					54						54					54						54					54						54					54						54					54
55					55						55					55						55					55						55					55						55					55
56					56						56					56						56					56						56					56						56					56
57	6.66476	6.45243	5.41799		57	7.19697	6.47637	7.30238			57	6.08427	6.57066	5.60769		57	6.55853	6.69734	5.90439			57	6.72161	6.3728	5.65807		57	6.87785	6.182	5.34871			57	6.49021	6.4653	5.56125		57	6.87778	6.4519	6.18516			57	0.203634	0.0574784	0.0730915		57
58	6.70874	6.44675	5.25064		58	7.21463	6.51745	7.4422			58	6.06923	6.58011	5.61928		58	6.57477	6.707	5.72357			58	6.7233	6.40016	5.55648		58	7.01494	6.15226	5.39235			58	6.50042	6.47567	5.47547		58	6.93478	6.4589	6.18604			58	0.215638	0.0539225	0.113866		58
59	6.72139	6.45897	5.15053		59	7.22831	6.567	7.10267			59	6.08877	6.57476	5.58764		59	6.61108	6.71783	5.7727			59	6.74815	6.40913	5.62692		59	7.00148	6.1846	5.45941			59	6.51944	6.48095	5.45503		59	6.94696	6.48981	6.11159			59	0.215472	0.0490604	0.152672		59
60	6.72885	6.53578	5.5715		60	7.18958	6.6608	8.01495			60	6.12615	6.5751	5.72018		60	6.6431	6.87809	5.6518			60	6.77878	6.43072	5.5763		60	6.98571	6.19741	5.57809			60	6.54459	6.51387	5.62266		60	6.93946	6.57877	6.41495			60	0.209718	0.043095	0.0487797		60
61	6.80786	6.59775	5.57118		61	7.37218	6.7167	7.48842			61	6.15316	6.65903	5.76006		61	6.70852	6.89842	5.87756			61	6.82272	6.47981	5.66221		61	7.07544	6.28616	5.52457			61	6.59458	6.57886	5.66448		61	7.05205	6.63376	6.29685			61	0.220752	0.0525911	0.0545368		61
62	6.84583	6.64109	5.78636		62	7.64377	6.76836	6.73794			62	6.20169	6.68556	5.79018		62	6.75524	7.02874	5.76082			62	6.87481	6.50901	5.82396		62	7.16074	6.53219	5.92			62	6.64078	6.61189	5.80017		62	7.18658	6.77643	6.13959			62	0.219703	0.053016	0.0119477		62
63	6.96461	6.6793	5.76019		63	7.6863	6.8646	6.78167			63	6.25925	6.69931	6.05554		63	6.83705	6.98947	6.26417			63	6.91131	6.58862	6.39684		63	7.26134	6.61912	5.89644			63	6.71172	6.65574	6.07086		63	7.26156	6.8244	6.31409			63	0.226759	0.0340551	0.183945		63
64	7.03636	6.71933	5.68846		64	7.73611	6.92787	7.03048			64	6.31577	6.74879	6.03979		64	6.91995	7.03217	6.16818			64	6.97941	6.61517	6.08174		64	7.35118	6.52558	5.8151			64	6.77718	6.69443	5.93666		64	7.33575	6.82854	6.33792			64	0.23129	0.0405322	0.124691		64
65	7.09536	6.79866	5.95285		65	7.78508	6.98902	7.36399			65	6.41192	6.79217	6.59272		65	7.08329	7.14068	7.02238			65	7.03766	6.64268	6.05494		65	7.34647	6.57286	5.84164			65	6.84831	6.7445	6.20017		65	7.40495	6.90085	6.74267			65	0.218832	0.0509461	0.198475		65
66	7.16484	6.83972	6.658		66	7.9025	7.01883	7.07673			66	6.49358	6.84041	6.7219		66	7.19326	7.22094	6.57641			66	7.10587	6.69146	6.15277		66	7.43565	6.78021	5.84165			66	6.92143	6.79053	6.51089		66	7.51047	7.00666	6.49826			66	0.214601	0.0495354	0.180008		66
67	7.254	6.86898	6.23308		67	8.06085	7.03907	7.09103			67	6.53602	6.88052	6.49612		67	7.26838	7.21934	6.68491			67	7.13725	6.72813	6.18189		67	7.55047	6.91649	6.5363			67	6.97576	6.82588	6.3037		67	7.62657	7.0583	6.77075			67	0.222436	0.0489867	0.0973399		67
68	7.29913	6.89811	6.33496		68	8.14439	7.05693	6.6479			68	6.57826	6.91848	6.44897		68	7.48062	7.41107	6.65163			68	7.19699	6.76859	6.37435		68	7.62339	6.91804	6.9322			68	7.02479	6.86173	6.38609		68	7.74947	7.12868	6.74391			68	0.225205	0.0469381	0.0334315		68
69	7.34118	6.91731	6.16108		69	8.2588	7.13481	6.88944			69	6.66513	6.95059	6.68751		69	7.52613	7.31707	6.9729			69	7.22841	6.82814	6.65161		69	7.67123	6.81195	6.2629			69	7.07824	6.89868	6.50007		69	7.81872	7.08794	6.70841			69	0.209105	0.036555	0.16981		69
70	7.39822	6.95565	6.20672		70	8.1606	7.20971	7.38994			70	6.71202	6.96924	6.6492		70	7.56341	7.35477	6.96776			70	7.25868	6.8007	5.98803		70	7.82271	6.7478	6.04076			70	7.12297	6.90853	6.28132		70	7.84891	7.10409	6.79949			70	0.209388	0.0540575	0.194474		70
71	7.41159	6.98052	6.47534		71	8.25905	7.22247	7.26392			71	6.73382	6.97722	6.91209		71	7.68781	7.37267	7.38307			71	7.26426	6.80672	6.03391		71	7.82997	6.79106	6.12787			71	7.13656	6.92149	6.47378		71	7.92561	7.12873	6.92495			71	0.205811	0.0573912	0.25351		71
72	7.44301	6.99445	7.13943		72	8.36718	7.23023	8.37529			72	6.74692	6.99882	6.53539		72	7.71194	7.35974	6.53878			72	7.28483	6.82598	6.11312		72	7.91136	6.91825	6.51759			72	7.15825	6.93975	6.59598		72	7.99683	7.16941	7.14389			72	0.210675	0.056899	0.297815		72
73	7.46967	7.02854	6.33234		73	8.44495	7.25637	9.95068			73	6.75753	7.00428	6.25601		73	7.76308	7.42642	6.63324			73	7.29634	6.81396	5.95589		73	7.97209	6.79663	6.83014			73	7.17451	6.94893	6.18141		73	8.06004	7.15981	7.80469			73	0.214412	0.0678458	0.114894		73
74	7.47657	7.0434	6.8169		74	8.45519	7.30666	9.94437			74	6.77421	7.03357	6.33172		74	7.91844	7.55317	6.56875			74	7.32788	6.83789	5.9813		74	8.1265	6.71624	6.2872			74	7.19289	6.97162	6.37664		74	8.16671	7.19202	7.60011			74	0.213694	0.0669252	0.24226		74
75	7.4858	7.06177	6.97405		75	8.5406	7.3404	9.37803			75	6.82449	7.02596	6.36964		75	7.8308	7.51862	6.6541			75	7.31491	6.85359	6.04344		75	8.16486	6.83052	6.26156			75	7.2084	6.98044	6.46238		75	8.17875	7.22985	7.43123			75	0.198193	0.0642619	0.272616		75
76	7.52303	7.08211	6.73119		76	8.80093	7.40771	9.05398			76	6.83856	7.05393	6.39073		76	7.8746	7.48197	6.61677			76	7.337	6.82596	6.38312		76	8.24737	6.76687	6.3557			76	7.23286	6.98733	6.50168		76	8.30763	7.21885	7.34215			76	0.204335	0.0810957	0.114776		76
77	7.51249	7.09727	6.87315		77	8.85208	7.61981	9.03266			77	6.81719	7.05389	6.36604		77	7.92693	7.50893	7.64728			77	7.34576	6.82666	6.6376		77	8.22734	6.83662	6.33975			77	7.22515	6.99261	6.6256		77	8.33545	7.32179	7.67323			77	0.20958	0.083913	0.146513		77
78	7.54993	7.13101	7.00726		78	8.86105	7.53251	10.3266			78	6.85956	7.08024	6.45189		78	7.96416	7.60315	7.00534			78	7.37356	6.83301	6.39003		78	8.29887	6.8463	6.43921			78	7.26102	7.01475	6.61639		78	8.37469	7.32732	7.92372			78	0.207085	0.092046	0.196247		78
79	7.57503	7.17438	6.60925		79	8.95472	7.5184	9.81489			79	6.98943	7.09244	6.46144		79	8.042	7.7828	6.87206			79	7.38603	6.84086	6.22924		79	8.42749	6.9372	6.45336			79	7.31683	7.03589	6.43331		79	8.47474	7.4128	7.71344			79	0.172553	0.100344	0.110597		79
80	7.60834	7.14861	6.85082		80	9.23365	7.66605	8.51965			80	7.08284	7.09896	6.46463		80	8.09519	7.77839	7.16025			80	7.40655	6.84137	6.91025		80	8.47306	6.93923	6.36132			80	7.36591	7.02965	6.7419		80	8.60063	7.46122	7.34707			80	0.153054	0.0952232	0.139692		80
81	7.60171	7.13416	6.7862		81	9.41216	7.65507	7.34526			81	7.0349	7.10896	6.58814		81	8.07904	7.86392	7.18664			81	7.41335	6.86156	7.26527		81	8.47707	7.00466	6.6001			81	7.34999	7.03489	6.87987		81	8.65609	7.50788	7.044			81	0.166663	0.0869714	0.201003		81
82	7.64768	7.14446	6.69204		82	9.42124	7.7688	6.9971			82	7.00051	7.11768	6.49211		82	8.12582	7.8978	7.12387			82	7.43243	6.87367	7.2345		82	8.55739	7.03229	6.83232			82	7.36021	7.04527	6.80622		82	8.70148	7.5663	6.98443			82	0.19028	0.0861476	0.221783		82
83	7.65542	7.19532	6.54976		83	9.3889	7.92506	7.04477			83	6.98882	7.11795	6.43435		83	8.14177	7.88219	7.38312			83	7.45065	6.89172	6.96032		83	8.63246	7.11191	6.80222			83	7.36496	7.06833	6.64814		83	8.72104	7.63972	7.0767			83	0.197143	0.0910858	0.159604		83
84	7.75392	7.19335	6.77902		84	9.65822	7.69763	7.13161			84	7.02535	7.11848	6.65057		84	8.19227	7.95337	6.59092			84	7.48145	6.88898	6.44905		84	8.82856	7.14368	6.58149			84	7.42024	7.06694	6.62621		84	8.89302	7.59823	6.76801			84	0.212535	0.0915657	0.0960295		84
85	7.75598	7.20826	6.61023		85	9.93526	7.72477	7.57703			85	7.07584	7.13358	6.5142		85	8.21381	8.03391	6.69245			85	7.47988	6.89607	7.24554		85	8.94233	7.21622	6.42556			85	7.43723	7.0793	6.78999		85	9.03047	7.6583	6.89835			85	0.197494	0.0941189	0.229456		85
86	7.74904	7.1975	6.47514		86	10.0073	7.84117	7.56619			86	7.0301	7.16004	6.51202		86	8.41011	7.91163	6.76163			86	7.50542	6.88043	8.12802		86	8.89066	7.23748	6.18286			86	7.42819	7.07932	7.03839		86	9.10269	7.66343	6.83689			86	0.211102	0.100033	0.544917		86
87	7.75797	7.20006	6.77259		87	9.88348	7.71087	7.47823			87	6.9043	7.16224	6.55363		87	8.35857	8.15488	6.5834			87	7.4947	6.92495	7.36954		87	9.04464	7.21173	6.38805			87	7.38566	7.09575	6.89859		87	9.09556	7.69249	6.81656			87	0.252393	0.086095	0.243813		87
88	7.81139	7.23152	8.04375		88	9.80966	7.74165	7.09756			88	6.87468	7.1721	6.39224		88	8.4343	7.98862	6.62602			88	7.50635	6.9641	6.71591		88	9.10623	7.39394	6.87886			88	7.39747	7.12257	7.05063		88	9.11673	7.70807	6.86748			88	0.27583	0.0810721	0.505273		88
89	7.79485	7.24955	7.0071		89	10.1371	7.77831	7.19406			89	6.88186	7.16945	6.50082		89	8.4737	8.09444	6.54017			89	7.57172	6.92978	6.60714		89	9.19049	7.40325	6.47737			89	7.41614	7.11626	6.70502		89	9.2671	7.75867	6.7372			89	0.274797	0.0960644	0.154127		89
90	7.83037	7.22197	7.10611		90	10.1695	7.78577	7.33412			90	6.86835	7.15459	6.65203		90	8.50947	8.02826	6.84181			90	7.55209	6.91117	6.64952		90	9.32574	7.3422	6.12094			90	7.41694	7.09591	6.80255		90	9.3349	7.71874	6.76562			90	0.285815	0.0943957	0.15178		90
91	7.78192	7.24423	6.78083		91	10.1701	7.77383	7.34923			91	6.89072	7.15519	6.40539		91	8.65163	8.11897	6.83974			91	7.57098	6.91455	7.92813		91	9.41685	7.34925	6.22611			91	7.41454	7.10466	7.03812		91	9.41286	7.74735	6.80503			91	0.268896	0.0984673	0.458014		91
92	7.77654	7.22466	6.7041		92	10.014	7.86032	8.14302			92	6.90494	7.16157	6.4476		92	8.80231	8.28763	7.00534			92	7.57334	6.91599	8.00951		92	9.28826	7.37029	6.27598			92	7.41827	7.10074	7.05374		92	9.3682	7.83941	7.14145			92	0.263284	0.0941533	0.483589		92
93	7.78581	7.20957	6.90473		93	10.1596	7.91955	7.63898			93	6.88903	7.15016	6.46218		93	8.66412	8.27312	7.27792			93	7.54812	6.92883	6.82477		93	9.34208	7.44504	6.29046			93	7.40765	7.09619	6.73056		93	9.38859	7.87924	7.06912			93	0.268236	0.0854178	0.136161		93
94	7.78339	7.24369	7.25888		94	10.2378	7.87856	7.89576			94	6.9007	7.1347	6.49205		94	8.7451	8.1924	7.04773			94	7.54745	6.93816	6.74792		94	9.43828	7.52911	6.4801			94	7.41051	7.10552	6.83295		94	9.47372	7.86669	7.1412			94	0.263849	0.0893978	0.22541		94
95	7.76484	7.21742	6.04296		95	10.281	7.85158	7.73602			95	6.90562	7.12863	6.47108		95	8.7836	8.21741	6.90115			95	7.56461	6.86424	6.58959		95	9.52428	7.33178	6.20315			95	7.41169	7.0701	6.36788		95	9.52961	7.80026	6.94677			95	0.259553	0.106072	0.166021		95
96	7.75598	7.18345	6.16875		96	10.2447	7.87247	7.9085			96	6.87239	7.12004	6.39349		96	8.80774	8.08975	6.87556			96	7.51735	6.84836	6.92523		96	9.4939	7.28899	6.67354			96	7.38191	7.05062	6.49582		96	9.51545	7.7504	7.15253			96	0.263907	0.102772	0.224291		96
97	7.74146	7.17172	6.21443		97	10.3338	7.88288	7.88306			97	6.86613	7.10845	6.28262		97	8.9232	8.17299	6.90865			97	7.54856	6.87863	7.359		97	9.56166	7.55303	6.52496			97	7.38538	7.05293	6.61868		97	9.60624	7.86963	7.10556			97	0.265531	0.089045	0.370681		97
98	7.73201	7.15155	5.97973		98	10.5508	7.93516	8.94713			98	6.82978	7.1229	6.36969		98	8.88695	8.32115	7.21373			98	7.54798	6.85253	7.12375		98	9.54411	7.44491	6.22776			98	7.36992	7.04233	6.49106		98	9.66063	7.90041	7.46287			98	0.275247	0.095258	0.335779		98
99	7.74471	7.16205	6.00326		99	10.5344	7.93877	7.93413			99	6.81521	7.1331	6.93393		99	9.19079	8.1843	7.78511			99	7.51416	6.84815	6.25124		99	9.64625	7.56052	6.50395			99	7.35803	7.04777	6.39614		99	9.79049	7.89453	7.40773			99	0.279449	0.100158	0.278259		99
100	7.73883	7.15363	6.1041		100	10.4594	8.04256	8.07412			100	6.80543	7.11193	6.60517		100	9.14762	8.27488	7.07898			100	7.47116	6.83798	6.39206		100	9.77287	7.42638	6.55981			100	7.33847	7.03451	6.36711		100	9.79328	7.91461	7.23764			100	0.277497	0.0990012	0.145183		100
101	7.71838	7.09936	6.24492		101	10.7783	7.91619	7.58222			101	6.75842	7.10544	6.45128		101	9.11357	8.15739	6.85788			101	7.55866	6.81353	6.08352		101	9.66806	7.4508	6.3226			101	7.34515	7.00611	6.25991		101	9.8533	7.84146	6.9209			101	0.296968	0.096306	0.106427		101
102	7.69651	7.07095	6.12614		102	10.6695	7.95646	7.67801			102	6.71586	7.08519	6.35025		102	9.11869	8.37122	7.30615			102	7.52189	6.79308	6.26177		102	9.85859	7.54215	7.01398			102	7.31142	6.98307	6.24605		102	9.88227	7.95661	7.33271			102	0.302016	0.0950856	0.0651705		102
103	7.66338	7.06615	6.80692		103	10.5991	8.05757	7.29245			103	6.67224	7.06261	6.39944		103	9.29731	8.26434	7.32572			103	7.48683	6.80149	6.15099		103	9.80348	7.57131	6.40026			103	7.27415	6.97675	6.45245		103	9.89997	7.96441	7.00614			103	0.30524	0.087636	0.191197		103
104	7.64672	7.05481	6.48563		104	11.0747	7.97708	7.71978			104	6.64054	7.06741	6.59536		104	9.30606	8.32705	8.17176			104	7.45792	6.77103	6.11412		104	9.86543	7.36895	6.27753			104	7.24839	6.96442	6.39837		104	10.0821	7.89103	7.38969			104	0.308775	0.0967617	0.145612		104
105	7.63368	7.03005	6.40162		105	10.7402	8.01191	7.34887			105	6.59809	7.02328	6.66726		105	9.46107	8.2579	7.81262			105	7.40882	6.71477	5.84818		105	9.96337	7.45068	6.46621			105	7.21353	6.9227	6.30569		105	10.0549	7.90683	7.20923			105	0.314492	0.103983	0.241264		105
106	7.58634	6.99963	6.60999		106	10.739	8.13305	7.06006			106	6.55128	6.98551	5.94909		106	9.17373	8.17233	6.96761			106	7.38055	6.72213	5.83112		106	9.92909	7.54259	6.27767			106	7.17272	6.90242	6.13007		106	9.94726	7.94932	6.76845			106	0.31635	0.0902388	0.242366		106
107	7.55744	6.96668	7.12959		107	10.8844	7.88701	7.06185			107	6.51055	6.94438	5.96179		107	9.12082	8.15754	7.53595			107	7.405	6.67937	5.70326		107	9.90646	7.4826	6.22528			107	7.15766	6.86348	6.26488		107	9.97056	7.84238	6.94103			107	0.326535	0.0922782	0.438749		107
108	7.52525	6.94198	6.55899		108	10.5824	7.96513	7.65515			108	6.4711	6.92129	5.89967		108	9.1268	8.34587	7.46873			108	7.27544	6.62338	5.67489		108	10.0061	7.47608	6.40707			108	7.0906	6.82888	6.04452		108	9.90511	7.92903	7.17698			108	0.318032	0.102925	0.265295		108
109	7.48812	6.92511	7.27875		109	10.694	7.96495	8.64522			109	6.41354	6.88607	5.92667		109	9.18254	8.07987	6.97983			109	7.19024	6.61845	5.81717		109	9.91205	7.47134	5.97953			109	7.03063	6.80988	6.34086		109	9.92952	7.83872	7.20153			109	0.320305	0.0963745	0.470007		109
110	7.40636	6.88732	6.5043		110	10.8437	7.99807	8.28774			110	6.38155	6.86321	6.06061		110	9.08449	8.01222	7.66325			110	7.15845	6.5846	5.58298		110	9.88321	7.45858	5.82453			110	6.98212	6.77838	6.0493		110	9.93712	7.82296	7.25851			110	0.308695	0.097138	0.266022		110
111	7.3958	6.87867	6.61224		111	10.5405	7.99042	7.71684			111	6.33947	6.81154	5.82117		111	9.08328	8.11884	7.04354			111	7.12623	6.53319	5.60677		111	9.94162	7.4656	6.05882			111	6.95383	6.74113	6.01339		111	9.85513	7.85829	6.93973			111	0.316885	0.105762	0.305753		111
112	7.3726	6.84388	7.00896		112	10.5598	7.93414	7.96634			112	6.2835	6.79849	5.84742		112	9.03121	8.16839	6.99289			112	7.09913	6.54035	5.47801		112	9.73723	7.88974	5.96975			112	6.91841	6.72757	6.11146		112	9.77607	7.99742	6.97633			112	0.327124	0.0945242	0.461245		112
113	7.37273	6.82603	7.17509		113	10.5002	7.87481	8.03012			113	6.24627	6.859	5.89018		113	9.01327	8.29677	7.02487			113	7.022	6.4686	5.59488		113	9.70101	7.55357	5.98523			113	6.88033	6.71788	6.22005		113	9.73816	7.90838	7.01341			113	0.332806	0.125001	0.485069		113
114	7.39892	6.80718	6.26438		114	10.619	7.99029	8.65469			114	6.22179	6.78684	5.87497		114	9.0063	8.21862	6.55079			114	6.95797	6.45265	5.52513		114	9.75122	7.52991	6.08372			114	6.85956	6.68222	5.88816		114	9.79219	7.91294	7.0964			114	0.343352	0.114937	0.213505		114
115	7.36009	6.78787	6.63157		115	10.6434	8.19759	8.50862			115	6.18556	6.75271	5.81527		115	8.95606	8.20038	6.65218			115	6.90047	6.43911	5.5532		115	9.78403	7.47686	5.9976			115	6.81537	6.6599	6.00001		115	9.79449	7.95828	7.0528			115	0.341717	0.110859	0.324714		115
116	7.2501	6.7629	6.03582		116	10.631	8.26179	6.79287			116	6.16133	6.71623	5.8777		116	9.00265	8.37627	6.87721			116	6.87139	6.4062	5.41117		116	9.6076	7.35658	5.83562			116	6.76094	6.62844	5.7749		116	9.74709	7.99821	6.5019			116	0.319116	0.111935	0.187504		116
117	7.26133	6.75932	5.99673		117	10.5822	7.99083	6.73457			117	6.12156	6.70501	5.68844		117	9.11596	8.32925	6.74926			117	6.84353	6.39202	5.45353		117	9.63594	7.4178	6.21842			117	6.74214	6.61878	5.7129		117	9.77805	7.91263	6.56742			117	0.332906	0.11446	0.157285		117
118	7.24606	6.71082	6.02013		118	10.5181	7.92752	6.98652			118	6.06061	6.68109	5.74843		118	8.98938	8.32723	6.48			118	6.81508	6.35384	5.36585		118	9.68524	7.5877	5.91975			118	6.70725	6.58192	5.71147		118	9.73091	7.94748	6.46209			118	0.346431	0.114361	0.189776		118
119	7.23657	6.69475	5.94274		119	10.7525	7.87933	6.80901			119	6.03434	6.69331	5.70252		119	8.95747	8.30038	6.53083			119	6.73365	6.31565	5.39037		119	9.65476	7.19101	6.00275			119	6.66819	6.5679	5.67854		119	9.78826	7.79024	6.44753			119	0.348594	0.126127	0.159906		119
120	7.21479	6.6669	5.8112		120	10.6475	7.98195	6.7854			120	6.0225	6.57698	6.15005		120	9.01437	8.15949	6.47959			120	6.71934	6.31912	5.33289		120	9.69887	7.35924	6.10961			120	6.65221	6.521	5.76471		120	9.78692	7.83356	6.4582			120	0.345817	0.104224	0.237036		120
121	7.11261	6.63587	5.6414		121	10.7391	8.06821	6.75853			121	5.99652	6.54631	5.82575		121	8.91802	8.25957	6.22197			121	6.66806	6.29209	5.57291		121	9.59716	7.2782	6.10594			121	6.5924	6.49142	5.68002		121	9.75143	7.86866	6.36215			121	0.324401	0.102965	0.0754998		121
122	7.08202	6.60413	6.38681		122	10.8142	7.80245	6.43441			122	5.96733	6.50932	6.06627		122	8.96763	8.1695	6.9984			122	6.61079	6.25424	5.42475		122	9.56804	7.23965	6.4367			122	6.55338	6.4559	5.95928		122	9.78328	7.7372	6.62317			122	0.323061	0.104477	0.282828		122
123	7.07404	6.60828	6.12778		123	10.7241	7.77587	6.49308			123	5.95219	6.49765	5.95466		123	8.9356	7.92561	6.82965			123	6.57169	6.22313	5.37895		123	9.72713	7.36906	6.48841			123	6.53264	6.44302	5.82046		123	9.7956	7.69018	6.60371			123	0.324438	0.114489	0.226343		123
124	7.05425	6.58466	6.14304		124	10.5969	7.75956	6.46465			124	5.90776	6.4578	5.85801		124	8.7937	8.06254	6.79817			124	6.54252	6.19464	5.33585		124	9.6677	7.26682	5.92238			124	6.50151	6.41237	5.77897		124	9.6861	7.69631	6.39507			124	0.331598	0.114858	0.236344		124
125	7.03917	6.57057	6.05961		125	10.8428	7.6483	6.58484			125	5.88073	6.45385	5.86935		125	8.80332	7.94851	6.48123			125	6.45713	6.19378	5.3518		125	9.48344	7.3252	6.09214			125	6.45901	6.40607	5.76025		125	9.70986	7.64067	6.38607			125	0.334414	0.111363	0.211483		125
126	7.01985	6.56741	6.04939		126	10.5236	7.74508	6.91854			126	5.85158	6.50718	6.24996		126	8.76991	7.89127	6.38035			126	6.46886	6.20887	5.48658		126	9.49585	7.46159	6.36787			126	6.44676	6.42782	5.92864		126	9.59644	7.69931	6.55559			126	0.337431	0.110847	0.228489		126
[truncated: 3 more columns]
