# Supplementary material for: Lymphopenia drives T cell exhaustion in immunodeficient STING gain-of-function mice
Source: EMBO Mol Med. 2025 Aug 13;17(9):2438–61. doi: 10.1038/s44321-025-00292-6 (PMC12423328; doi:10.1038/s44321-025-00292-6)
Supplement: Supplementary file 3 — Source data Fig. 2 [file 44321_2025_292_MOESM3_ESM.zip › Figure 2/2B/README.xls]

## Sheet: Feuil1
NFATc1tot				Compensation Controls		FMO
WT NT	WT + DMXAA	STING GOF NT		Compensation Controls_FITC Stained Control_002.fcs		20220427_NFATc1tot_FMO NFATc1.fcs
20220427_NFATc1tot_WT NT1_WT NS.fcs	20220427_NFATc1tot_WT+DMXAA1_DMXAA NS.fcs	20220427_NFATc1tot_STING NT1_STING NS.fcs		Compensation Controls_Alexa Fluor 647 Stained Control_003.fcs
20220504_NFATc1tot_WT NT2_WT NS.fcs	20220504_NFATc1tot_WT+DMXAA2_DMXAA NS.fcs	20220504_NFATc1tot_STING NT2_STING NS.fcs		Compensation Controls_Alexa Fluor 700 Stained Control_004.fcs
20220511_NFATc1tot_WT NT3_WT NS.fcs	20220511_NFATc1tot_WT+DMXAA3_DMXAA WT NS.fcs	20220511_NFATc1tot_STING NT3_STING NS.fcs		Compensation Controls_Unstained Control_001.fcs
20220518_NFATc1tot_WT NT4_WT NS.fcs	20220518_NFATc1tot_WT+DMXAA4_DMXAA WT NS.fcs	20220518_NFATc1tot_STING NT4_STING NS.fcs		Compensation Controls_FVD450 Stained Control_007.fcs
20220629_NFATc1tot_WT NT5_WT NS.fcs	20220629_NFATc1tot_WT+DMXAA5_DMXAA WT NS.fcs	20220629_NFATc1tot_STING NT5_STING NS.fcs		Compensation Controls_PE Stained Control_005.fcs
20220706_NFATc1tot_WT NT6_WT NS.fcs	20220706_NFATc1tot_WT+DMXAA6_DMXAA WT NS.fcs	20220706_NFATc1tot_STING NT6_STING NS.fcs		Compensation Controls_PE-CF594 Stained Control_006.fcs
