# Supplementary material for: Lymphopenia drives T cell exhaustion in immunodeficient STING gain-of-function mice
Source: EMBO Mol Med. 2025 Aug 13;17(9):2438–61. doi: 10.1038/s44321-025-00292-6 (PMC12423328; doi:10.1038/s44321-025-00292-6)
Supplement: Supplementary file 4 — Source data Fig. 4 [file 44321_2025_292_MOESM4_ESM.zip]

Archive with 12 entries (11 files):
- Figure 4/
- __MACOSX/._Figure 4
- Figure 4/.DS_Store
- __MACOSX/Figure 4/._.DS_Store
- Figure 4/4B.xls
- __MACOSX/Figure 4/._4B.xls
- Figure 4/4C.xls
- __MACOSX/Figure 4/._4C.xls
- Figure 4/4D.xls
- __MACOSX/Figure 4/._4D.xls
- Figure 4/4E.xls
- __MACOSX/Figure 4/._4E.xls
