# Supplementary material for: Lymphopenia drives T cell exhaustion in immunodeficient STING gain-of-function mice
Source: EMBO Mol Med. 2025 Aug 13;17(9):2438–61. doi: 10.1038/s44321-025-00292-6 (PMC12423328; doi:10.1038/s44321-025-00292-6)
Supplement: Supplementary file 4 — Source data Fig. 4 [file 44321_2025_292_MOESM4_ESM.zip › Figure 4/4B.xls]

## Sheet: Feuil1
CD4+					CD8+
CD45.2+ (WT->WT)	CD45.1+ (WT->WT)	CD45.2+ (STING GOF->WT)	CD45.1+ (STING GOF->WT)		CD45.2+ (WT->WT)	CD45.1+ (WT->WT)	CD45.2+ (STING GOF->WT)	CD45.1+ (STING GOF->WT)
40.5667	45.9667	2.11	63.3		36.9	43.7833	2.1	60.3333
61.1667	36.75	0.198333	88.85		55.7833	42.3833	0.23	77.8667
25.1	72.8333	0.0381667	80.85		30.3167	68.1167	0.811667	68.9
74.6167	10.3317	0.01869	89.4167		55.25	10.4	0.425	86.0167
65.4	23.3167	0.176667	88.5833		51.8	34.4667	0.996667	78.1833
66.9	17.45	0.0353333	87.4667		56.0667	18.3	0.266667	75.4167
56.8	26.3167	9.86833	89.65		47.85	29.1833	16.05	82.0833
52.2333	39.8	0.1375	83.0667		51.0333	38.8833	0.186167	82.4
67.6	19.1	41.7333	44.2		55.6333	21.9167	34.1167	47.1167
52	31.9167	0.15	86.0667		41.3	32.2	0.42	78.0667
47.3833	37.95	0.136333	85.25		38.7333	38.1	0.236667	82.2167
58.625	25.075	15.025	83.45		50.75	29.125	34.55	61.9
48.6333	49.6333	5.2925	82.375		41.8333	55.5	4.705	75.35
58.85	24.5	4.8	81.675		51	27.85	5.4425	70.05
57.25	31.25	1.4875	85.75		47.05	38.4	2.235	53.775
61.075	19.8				50.25	19.8
61.5	18.425				52.7	20.55
65.9	19.625				55.975	20.325
