# Supplementary material for: Lymphopenia drives T cell exhaustion in immunodeficient STING gain-of-function mice
Source: EMBO Mol Med. 2025 Aug 13;17(9):2438–61. doi: 10.1038/s44321-025-00292-6 (PMC12423328; doi:10.1038/s44321-025-00292-6)
Supplement: Supplementary file 4 — Source data Fig. 4 [file 44321_2025_292_MOESM4_ESM.zip › Figure 4/4C.xls]

## Sheet: Feuil1
CD4+			CD8+
WT->WT	STING GOF->WT		WT->WT	STING GOF->WT
16.262	12.397		9.4846	7.133
12.6283	14.5095		7.53445	8.789
9.191	13.7447		4.0198	7.27867
7.504	26.19		4.61867	15.39
5.06458	19.359		2.72085	11.1105
6.98498	7.11187		3.09685	2.63787
10.5525	5.2456		4.8048	2.04729
8.29245	6.77695		3.86745	2.97135
12.58	6.228		5.92167	2.916
16.0321	4.36693		7.75717	2.24853
10.5963	6.0665		5.7285	3.02775
6.66047	3.38575		2.95875	1.32856
6.89973	13.6647		3.5904	5.89245
11.5661	11.9019		6.6066	6.47243
6.14265	2.19565		3.1713	1.20752
15.0425			7.08125
11.1888			5.8968
10.4566			5.18985
