# Supplementary material for: Lymphopenia drives T cell exhaustion in immunodeficient STING gain-of-function mice
Source: EMBO Mol Med. 2025 Aug 13;17(9):2438–61. doi: 10.1038/s44321-025-00292-6 (PMC12423328; doi:10.1038/s44321-025-00292-6)
Supplement: Supplementary file 4 — Source data Fig. 4 [file 44321_2025_292_MOESM4_ESM.zip › Figure 4/4D.xls]

## Sheet: Feuil1
%PD-1+										%TIGIT+										%TIM-3+										%LAG-3+
CD4+					CD8+					CD4+					CD8+					CD4+					CD8+					CD4+					CD8+
CD45.2+ (WT->WT)	CD45.1+ (WT->WT)	CD45.2+ (STING GOF->WT)	CD45.1+ (STING GOF->WT)		CD45.2+ (WT->WT)	CD45.1+ (WT->WT)	CD45.2+ (STING GOF->WT)	CD45.1+ (STING GOF->WT)		CD45.2+ (WT->WT)	CD45.1+ (WT->WT)	CD45.2+ (STING GOF->WT)	CD45.1+ (STING GOF->WT)		CD45.2+ (WT->WT)	CD45.1+ (WT->WT)	CD45.2+ (STING GOF->WT)	CD45.1+ (STING GOF->WT)		CD45.2+ (WT->WT)	CD45.1+ (WT->WT)	CD45.2+ (STING GOF->WT)	CD45.1+ (STING GOF->WT)		CD45.2+ (WT->WT)	CD45.1+ (WT->WT)	CD45.2+ (STING GOF->WT)	CD45.1+ (STING GOF->WT)		CD45.2+ (WT->WT)	CD45.1+ (WT->WT)	CD45.2+ (STING GOF->WT)	CD45.1+ (STING GOF->WT)		CD45.2+ (WT->WT)	CD45.1+ (WT->WT)	CD45.2+ (STING GOF->WT)	CD45.1+ (STING GOF->WT)
8.83	26.7	5.17	43.9		1.42	2.09	0.66	5.96		7.24	18	3.74	28.1		1.44	2.43	1.18	4.12		1.29	1.99	0.32	3.69		9.06	1.53	29.2	4.79		1.45	1.36	0.57	1.3		1.16	1.12	1.08	0.54
11.1	18.7	43.6	8.77		2.59	5.48	9.19	1.9		7.44	3.19	37.2	5.6		1.66	1.64	7.3	1.93		0.48	1.19	2.11	1.74		2.59	4.07	1.42	3.11		0.69	0.15	1.78	0.35		0.26	0.16	0.12	0.26
9.88	10	1.43	10.8		8.85	4.82	1.09	1.63		8.44	2.38	0.87	8.52		6.81	1.91	0.62	2.19		0.96	3.18	0.49	3.06		1.92	5.85	3.48	4.99		0.5	0.43	0.097	0.5		0.39	0.23	0.25	0.29
5.1	11.1	26.7	27.5		0.82	1.9	6.8	6.86		3.46	0.68	24.3	17.9		0.61	0.22	14.5	6.73		0.48	0.75	2.23	4.81		2.83	2.86	2.76	9.35		0.23	0.65	2.92	1.11		0.14	1.01	0.43	0.64
2.63	8.31	2.5	18.2		0.98	2.09	0.53	3.15		2.3	0.36	1.74	12.2		0.64	0.23	0.57	2.68		0.6	1.07	0.42	2.27		3.31	1.72	1.84	5.44		0.18	0.49	0.16	0.95		0.28	1.09	0.22	0.51
3.02	7.76	3.28	23.1		0.87	1.91	0.55	9.05		2.4	0.24	3.01	5.49		0.53	0.33	0.31	2.36		0.41	0.52	3.68	2.46		2.75	1.45	12.1	9.59		0.27	0.2	0.56	0.38		0.3	0.34	0.41	0.38
4.97	16.7	2.04	22.5		1.6	6.04	2.51	6.33		2.94	0.71	1.88	4.84		0.76	1.07	2.87	0.84		0.72	0.88	0.49	2.83		4.02	4.21	6.13	8.94		0.39	0.6	0.49	0.29		0.44	1.17	0.85	0.14
1.4	2.99		8.16		0.44	1.74		3		1.43	0.15		0.4		0.54	0.29		0.39		0.32	0.71		1.07		0.93	0.9		5.76		0.097	0.4		0.33		0.11	0.55		0.86
3.03	7.49		11.6		0.77	2.93		4.93		2.49	0.26		0.68		0.68	0.27		1.68		0.54	0.85		1.13		2.18	1.64		2.71		0.15	0.38		0.39		0.15	0.75		0.94
4.09	14.1		6.06		1.18	2.84		3.13		2.68	0.77		0.1		0.91	0.58		0.22		0.85	1.15		1.27		2.63	2.63		3.53		0.3	0.54		0.15		0.32	0.94		0.35
2.36	6.71		5.83		1.1	2.06		2.6		1.6	0.67		0.17		0.71	0.49		0.23		0.73	0.87		0.87		3.06	1.53		3.39		0.24	0.65		0.37		0.26	1.15		0.54
4.45	16.1		19.9		1.2	4.14		24.4		3.97	0.23		0.39		1.81	0.46		3.78		0.64	1.88		4.6		3.64	2.41		7.91		0.35	0.073		0.1		0.15	0.091		0.21
2.34	10.7		7.19		0.59	2.69		2.4		1.95	0.29		0.14		0.42	0.18		0.15		0.59	1.59		1.3		2.71	2.22		2.89		0.24	0.11		0.06		0.15	0.16		0.081
1.29	4.71		4.98		0.45	0.98		1.43		0.91	0.16		0.15		0.26	0.071		0.052		0.76	0.56		0.87		1.85	0.76		1.47		0.09	0.056		0.039		0.08	0.049		0.048
1.59	3.58		14.1		0.44	0.72		12.1		1.28	0.15		0.098		0.25	0.07		0.97		0.45	0.61		2.12		1.07	0.96		11.1		0.088	0.064		0.069		0.088	0.067		0.099
3.45	10.2				0.64	1.77				2.75	0.35				0.34	0.046				0.85	1.12				3.09	1.35				0.29	0.14				0.18	0.1
2.97	8.59				0.64	1.48				2.08	0.27				0.33	0.16				0.65	0.93				2.27	1.34				0.19	0.058				0.13	0.1
2.94	8.92				1.19	1.57				1.9	0.29				0.79	0.1				0.51	0.96				1.84	1.36				0.28	0.14				0.21	0.14
