# Supplementary material for: Lymphopenia drives T cell exhaustion in immunodeficient STING gain-of-function mice
Source: EMBO Mol Med. 2025 Aug 13;17(9):2438–61. doi: 10.1038/s44321-025-00292-6 (PMC12423328; doi:10.1038/s44321-025-00292-6)
Supplement: Supplementary file 4 — Source data Fig. 4 [file 44321_2025_292_MOESM4_ESM.zip › Figure 4/4E.xls]

## Sheet: Feuil1
CD4+					CD8+
CD45.2+ (WT->WT)	CD45.1+ (WT->WT)	CD45.2+ (STING GOF->WT)	CD45.1+ (STING GOF->WT)		CD45.2+ (WT->WT)	CD45.1+ (WT->WT)	CD45.2+ (STING GOF->WT)	CD45.1+ (STING GOF->WT)
0.085	0	0.085	0		0.14	0	0.16	0.022
0.052	0.06	0.33	0		0.049	0.13	0.19	0
0.037	0.00403	0.013	0		0.2	0.033	0.043	0
0.075	0.063	0.61	0.00766		0.085	0	0.13	0.00941
0.058	0.017	0.017	0		0.18	0	0.045	0
0.028	0.032	0.047	0.062		0.073	0	0.2	0.21
0.073	0.079	0.39	0.15		0.19	0.18	0.69	0.074
0.029	0.00547		0.062		0.034	0.019		0.06
0.02	0		0.057		0.11	0.038		0.15
0.032	0.049		0.031		0.092	0.013		0.032
0.03	0.052		0.037		0.12	0.041		0.019
0.058	0.078		0.19		0.088	0.028		0.08
0.038	0.14		0.043		0.073	0.044		0.047
0.024	0.021		0.033		0.029	0.00241		0.00818
0.017	0.021		0.21		0.027	0.00517		0.14
0.034	0.1				0.07	0.00482
0.018	0.044				0.07	0.00356
0.03	0.043				0.13	0.00737
